# Supplementary material for: Translational Assessment of a Cell-Penetrating Peptide Topical Formulation for Repairing Barrier Dysfunction in Human Skin
Source: Int J Mol Sci. 2026 Jul 17;27(14):6357. doi: 10.3390/ijms27146357 (PMC13410421; doi:10.3390/ijms27146357)
Supplement: Supplementary file 1 [file ijms-27-06357-s001.zip]

Archive with 1 entries (1 files):
- ijms-4349723-supplementary.pdf
